# Supplementary material for: Three-Dimensional Fabrication for Microfluidics by Conventional Techniques and Equipment Used in Mass Production
Source: Micromachines (Basel). 2016 May 4;7(5):82. doi: 10.3390/mi7050082 (PMC6190096; doi:10.3390/mi7050082)
Supplement: Supplementary file 1 [file micromachines-07-00082-s001.zip]

Archive with 1 entries (1 files):
- Video S1.mp4
